# Supplementary material for: Revealing the Characteristics and Correlations Among Microbial Communities, Functional Genes, and Vital Metabolites Through Metagenomics in Henan Mung Bean Sour
Source: Microorganisms. 2025 Apr 7;13(4):845. doi: 10.3390/microorganisms13040845 (PMC12029783; doi:10.3390/microorganisms13040845)
Supplement: Supplementary file 1 [file microorganisms-13-00845-s001.zip]

Archive with 1 entries (1 files):
- microorganisms-3545803-supplementary.pdf
